# Supplementary material for: Insufficient exercise intensity for clinical benefit? Monitoring and quantification of a community-based Phase III cardiac rehabilitation programme: A United Kingdom perspective
Source: PLoS One. 2019 Jun 13;14(6):e0217654. doi: 10.1371/journal.pone.0217654 (PMC6563987; doi:10.1371/journal.pone.0217654)
Supplement: S1 File — (CSV) [file pone.0217654.s001.csv]

P1	Mean heart rate overall	Mean heart rate CV only	Mean heart rate AR only	% HRR overall	% HRR CV only	% HRR AR only	RPE
Sesssion 1	86	89	85	19%	22%	18%	1
Session 2
Session 3	87	90	85	19%	23%	18%	3
Session 4	92	94	93	25%	27%	26%	3
Session 5	84	91	81	18%	24%	15%	2
Session 6	81	84	78	15%	18%	12%	2
Session 7
Session 8
Session 9
Session 10
Session 11
Session 12
Session 13
Session 14
Session 15
Session 16
P2
Sesssion 1	89	92	87	25%	30%	22%	2
Session 2	93	96	91	31%	35%	28%	3
Session 3	93			31%			3
Session 4	84	85	83	18%	18%	17%	3
Session 5	98	99	98	38%	39%	38%	4
Session 6	100	102	102	41%	44%	44%	4
Session 7	96	98	97	35%	38%	37%	3
Session 8	89	92	87	25%	30%	22%	3
Session 9	95	98	88	34%	38%	24%	3
Session 10	88	91	86	24%	24%	21%	4
Session 11	99	103	99	39%	45%	39%	3
Session 12	99	101	96	39%	42%	35%	3
Session 13	99	102	99	39%	44%	39%	3
Session 14	103	107	100	45%	51%	41%	3
Session 15	85	87	83	20%	22%	17%	3
Session 16	102	105	101	44%	48%	42%	3
P3
Sesssion 1	96	99	96	40%	47%	40%	2
Session 2	98	99	103	45%	47%	57%	3
Session 3	94	93	96	35%	32%	40%	2
Session 4	94	90	96	35%	25%	40%	2
Session 5	106	107	107	65%	67%	67%	3
Session 6
Session 7
Session 8
Session 9
Session 10
Session 11
Session 12
Session 13
Session 14
Session 15
Session 16
P4
Sesssion 1	71	75	68	31%	36%	28%	1
Session 2	69	71	67	29%	31%	27%	2
Session 3	75	82	62	36%	36%	21%	2
Session 4	74	77	67	35%	35%	27%	2
Session 5	76	82	65	37%	37%	25%	3
Session 6	80	83	74	42%	42%	35%	4
Session 7
Session 8
Session 9
Session 10
Session 11
Session 12
Session 13
Session 14
Session 15
Session 16
P5
Sesssion 1	87	83	92	26%	11%	23%	3
Session 2	66	75	64	-12%	0%	-1%	2
Session 3	73	73	83	-3%	-3%	11%	3
Session 4
Session 5
Session 6
Session 7
Session 8
Session 9
Session 10
Session 11
Session 12
Session 13
Session 14
Session 15
Session 16
P6
Sesssion 1	80	82	81	29%	32%	31%	2
Session 2	86	90	83	38%	44%	34%	2
Session 3	80	82	78	29%	32%	26%	3
Session 4	80	81	77	29%	31%	25%	2
Session 5	77	83	73	25%	34%	19%	3
Session 6	81	84	76	31%	35%	23%	3
Session 7	79	81	81	28%	31%	31%	3
Session 8	79	84	77	28%	35%	25%	3
Session 9	82	86	77	32%	38%	25%	4
Session 10	84	88	79	35%	41%	28%	4
Session 11	83	90	80	34%	44%	29%	3
Session 12	78	84	76	26%	29%	23%	4
Session 13	81	86	79	31%	38%	28%	4
Session 14	88	95	85	41%	51%	37%	4
Session 15	84	89	84	35%	43%	35%	4
Session 16	83	87	85	34%	40%	37%	4
P7
Sesssion 1	70	86	62	20%	45%	7%	2
Session 2	80	84	75	36%	42%	28%	2
Session 3	69	72	67	19%	23%	16%	3
Session 4	70	74	69	20%	27%	19%	3
Session 5	78	85	70	33%	44%	20%	4
Session 6	67	72	65	16%	23%	12%	2
Session 7	70	71	71	20%	22%	22%	3
Session 8	70	73	69	20%	25%	19%	3
Session 9	70	70	66	20%	20%	14%	3
Session 10	70	73	67	22%	25%	16%	3
Session 11	71	74	69	41%	27%	19%	5
Session 12	83	87	80	41%	47%	36%	4
Session 13	71	75	79	22%	28%	34%	4
Session 14	70	74	70	20%	26%	20%	5
Session 15	78	82	69	33%	39%	19%	5
Session 16	73	72	76	25%	23%	30%	4
P8
Sesssion 1	79	81	75	0%	5%	-9%	2
Session 2	69	67	72	-2%	-28%	-16%	2
Session 3	74	76	71	-11%	-7%	-19%	2
Session 4	83	86	78	9%	17%	-2%	2
Session 5	80	84	75	2%	12%	-9%	2
Session 6	85	86	80	14%	17%	2%	2
Session 7	81	81	78	5%	5%	-2%	3
Session 8	98	102	82	45%	55%	7%	3
Session 9	83	83	76	9%	9%	-7%	3
Session 10	86	88	78	17%	21%	-2%	2
Session 11	92	100	79	31%	50%	0%	3
Session 12	84	85	78	12%	14%	-2%	3
Session 13	85	88	78	14%	21%	-2%	3
Session 14	81	82	77	5%	7%	-5%	3
Session 15	79	80	77	0%	2%	-5%	3
Session 16	102	113	81	55%	81%	5%	4
P9
Sesssion 1	92	95	84	34%	38%	24%	2
Session 2	111	118	100	59%	68%	45%	2
Session 3	106	110	96	53%	58%	40%	2
Session 4	113	115	105	62%	62%	51%	3
Session 5
Session 6
Session 7
Session 8
Session 9
Session 10
Session 11
Session 12
Session 13
Session 14
Session 15
Session 16
P10
Sesssion 1	79	82	75	29%	33%	24%	2
Session 2	83	83	83	34%	34%	34%	4
Session 3	92	94	88	46%	49%	41%	4
Session 4	92	92	90	46%	46%	43%	3
Session 5	91	91	90	45%	45%	43%	3
Session 6	77	77	77	26%	26%	26%	3
Session 7	86	89	78	38%	38%	28%	3
Session 8	78	76	84	28%	28%	35%	3
Session 9	80	81	78	30%	30%	28%	3
Session 10	94	97	90	49%	53%	43%	3
Session 11	84	87	78	35%	35%	28%	3
Session 12	88	89	87	41%	41%	39%	3
Session 13	87	87	84	39%	39%	35%	3
Session 14	87	88	81	39%	41%	32%	3
Session 15	95	96	91	50%	51%	45%	3
Session 16	95	96	92	50%	51%	40%	3
P11
Sesssion 1	103	104	102	38%	39%	37%	2
Session 2	98	102	103	33%	37%	38%	3
Session 3	102	101	98	37%	36%	33%	4
Session 4	109	108	111	44%	43%	46%	4
Session 5	107	101	108	42%	36%	43%	3
Session 6	113	120	112	48%	56%	47%	3
Session 7	103	109	99	38%	44%	34%	3
Session 8	107	110	105	42%	45%	40%	3
Session 9	104	109	107	39%	44%	42%	3
Session 10	114	116	117	49%	51%	52%	3
Session 11	125	129	127	61%	65%	63%	3
Session 12	104	109	109	39%	44%	44%	2
Session 13	93	88	102	28%	23%	37%	2
Session 14	114	114	108	49%	49%	43%	3
Session 15	103	105	106	38%	40%	41%	2
Session 16	100	104	95	35%	35%	30%	3
P12
Sesssion 1	104	104	112	57%	57%	68%	4
Session 2	105	114	95	58%	71%	44%	3
Session 3	95	99	96	44%	50%	46%	3
Session 4	102	108	95	54%	54%	44%	4
Session 5	100	104	95	51%	57%	44%	4
Session 6	105	110	96	58%	58%	46%	3
Session 7	105	108	104	58%	62%	57%	4
Session 8	99	106	84	50%	60%	29%	3
Session 9	102	106	103	54%	60%	55%	4
Session 10	110	114	108	65%	71%	62%	3
Session 11	103	106	105	55%	60%	60%	5
Session 12	108	111	108	62%	67%	76%	4
Session 13	112	118	111	68%	76%	67%	2
Session 14	95	101	96	44%	53%	46%	4
Session 15	109	113	105	64%	69%	58%	4
Session 16	104	107	102	57%	61%	54%	3
P13
Sesssion 1	66	72	64	25%	32%	22%	2
Session 2	66	70	67	25%	30%	26%	3
Session 3	69	71	69	28%	31%	28%	2
Session 4	74	76	72	35%	32%	32%	3
Session 5	73	77	75	33%	38%	36%	3
Session 6	74	78	69	35%	39%	28%	3
Session 7	87	94	83	51%	59%	46%	3
Session 8	79	81	77	41%	43%	38%	2
Session 9	77	80	78	38%	42%	39%	2
Session 10	87	90	86	51%	54%	49%	3
Session 11	81	82	85	43%	44%	48%	3
Session 12	83	84	81	47%	47%	43%	3
Session 13	85	87	89	48%	51%	53%	3
Session 14	84	86	85	47%	49%	48%	3
Session 15	83	86	80	46%	51%	42%	3
Session 16	85	93	82	48%	58%	44%	3
P14
Sesssion 1	109	112	107	56%	60%	43%	4
Session 2	107	112	97	54%	60%	41%	2
Session 3	106	105	119	52%	51%	69%	2
Session 4	108	112	103	55%	60%	49%	2
Session 5	108	114	105	55%	62%	51%	3
Session 6
Session 7
Session 8
Session 9
Session 10
Session 11
Session 12
Session 13
Session 14
Session 15
Session 16
P15
Sesssion 1	82	85	81	31%	36%	30%	2
Session 2	82	83	82	31%	33%	31%	3
Session 3	83	84	83	33%	34%	33%	2
Session 4	83	88	83	33%	41%	33%	3
Session 5	83	87	83	33%	33%	33%	3
Session 6	81	81	78	30%	30%	25%	2
Session 7	89	90	88	42%	44%	41%	3
Session 8	89	85	85	42%	36%	36%	4
Session 9	78	76	80	25%	22%	28%	2
Session 10	81	85	84	30%	35%	34%	3
Session 11	84	88	84	34%	41%	34%	3
Session 12	80	83	79	28%	33%	27%	2
Session 13	79	80	81	27%	28%	30%	3
Session 14	87	89	85	39%	42%	36%	2
Session 15	86	88	85	37%	41%	36%	4
Session 16	85	87	85	36%	39%	36%	4
P16
Sesssion 1	97	99	96	38%	41%	36%	2
Session 2	93	93	93	31%	31%	31%	3
Session 3	93	95	93	31%	34%	31%	4
Session 4	94	95	93	33%	34%	31%	4
Session 5	95	99	95	34%	41%	34%	5
Session 6	96	98	96	36%	36%	36%	3
Session 7	95	98	94	34%	34%	34%	5
Session 8	99	100	99	41%	41%	41%	2
Session 9	100	101	100	43%	43%	43%	3
Session 10	97	99	98	38%	38%	40%	2
Session 11	99	101	99	41%	41%	41%	2
Session 12	100	103	100	43%	43%	43%	3
Session 13	93	97	91	31%	31%	28%	4
Session 14	93	97	92	31%	31%	29%	4
Session 15	93	96	93	31%	31%	31%	4
Session 16	99	101	99	41%	41%	41%	4
P17
Sesssion 1	85	84	85	53%	52%	53%	4
Session 2	76	75	81	41%	40%	48%	2
Session 3	74	75	72	39%	40%	36%	4
Session 4	74	83	71	39%	51%	35%	3
Session 5	71	71	71	35%	35%	35%	2
Session 6	76	77	78	41%	43%	44%	2
Session 7	71	71	70	35%	35%	34%	2
Session 8	76	75	80	41%	40%	47%	2
Session 9	67	69	69	30%	32%	32%	2
Session 10	73	73	75	38%	38%	40%	3
Session 11	74	75	74	39%	40%	39%	2
Session 12	72	73	72	36%	38%	36%	2
Session 13	73	74	75	38%	39%	40%	2
Session 14	83	85	81	51%	53%	48%	2
Session 15	81	79	83	48%	45%	51%	2
Session 16	82	81	82	49%	48%	49%	3
P18
Sesssion 1	107	112	108	61%	71%	64%	2
Session 2	84	88	83	20%	27%	18%	2
Session 3	100	106	97	49%	60%	44%	2
Session 4	83	86	81	18%	24%	14%	3
Session 5	77	81	77	7%	14%	7%	4
Session 6	83	84	82	18%	20%	16%	2
Session 7	81	83	79	14%	18%	11%	2
Session 8	78	81	75	9%	14%	4%	4
Session 9	86	88	87	24%	27%	25%	3
Session 10	79	81	77	11%	14%	7%	4
Session 11	93	96	93	36%	42%	36%	4
Session 12	87	89	85	25%	29%	22%	2
Session 13	86	89	83	24%	29%	18%	3
Session 14	84	87	81	20%	25%	14%	3
Session 15
Session 16	91	95	90	33%	40%	31%	3
P19
Sesssion 1	109	106	111	44%	41%	46%	2
Session 2	104	108	103	39%	43%	38%	2
Session 3	108	110	106	43%	455%	41%	4
Session 4
Session 5
Session 6
Session 7
Session 8
Session 9
Session 10
Session 11
Session 12
Session 13
Session 14
Session 15
Session 16
P20
Sesssion 1	90	89	95	31%	29%	40%	2
Session 2	100	102	92	50%	54%	35%	3
Session 3	84	80	86	19%	11%	23%	4
Session 4	100	103	97	50%	56%	44%	2
Session 5	98	98	99	46%	46%	48%	4
Session 6	96	93	100	42%	2%	50%	4
Session 7	94	95	97	38%	40%	44%	2
Session 8	91	95	93	33%	40%	36%	3
Session 9	90	94	89	31%	38%	29%	2
Session 10	92	95	94	35%	40%	38%	2
Session 11	85	84	85	21%	19%	21%	4
Session 12	94	91	102	38%	33%	54%	3
Session 13	89	89	91	29%	29%	33%	2
Session 14	103	103	106	56%	56%	61%	3
Session 15	89	88	94	29%	27%	38%	3
Session 16	90	86	101	31%	23%	52%	3
P21
Sesssion 1							2
Session 2	83	85	84	34%	37%	36%	3
Session 3	81	83	84	31%	34%	36%	3
Session 4	85	86	87	37%	38%	40%	3
Session 5	81	83	84	31%	34%	36%	3
Session 6	82	83	84	33%	34%	36%	4
Session 7	80	81	80	30%	31%	30%	4
Session 8	81	82	82	31%	33%	33%	4
Session 9	80	81	83	30%	31%	34%	4
Session 10	82	84	84	33%	36%	36%	4
Session 11	85			37%			4
Session 12	84	85	85	36%	37%	37%	3
Session 13	82	82	81	33%	33%	31%	4
Session 14	89	90	91	42%	44%	45%	4
Session 15	83	82	81	34%	33%	31%	3
Session 16	82	85	86	33%	37%	38%	3
P22
Sesssion 1	100	98	98	53%	51%	51%	2
Session 2	115	117	110	73%	67%	67%	2
Session 3	91	90	94	41%	40%	45%	2
Session 4	108	113	99	64%	71%	52%	2
Session 5
Session 6
Session 7
Session 8
Session 9
Session 10
Session 11
Session 12
Session 13
Session 14
Session 15
Session 16
P23
Sesssion 1	98	102	97	51%	56%	49%	4
Session 2	96	100	96	48%	53%	48%	2
Session 3	95	101	95	46%	55%	46%	2
Session 4	88	93	85	37%	44%	32%	3
Session 5	99	102	98	52%	56%	51%	4
Session 6	98	100	99	51%	53%	52%	2
Session 7	98	102	97	51%	56%	49%	2
Session 8	104	106	105	59%	62%	61%	4
Session 9	102	106	101	56%	62%	55%	3
Session 10	100	103	100	58%	58%	53%	2
Session 11	94	97	93	49%	49%	44%	2
Session 12	93	95	91	44%	46%	41%	2
Session 13	95	98	96	46%	51%	48%	2
Session 14	96	100	94	48%	53%	45%	2
Session 15	105	109	103	61%	66%	58%	2
Session 16	104	108	104	65%	65%	59%	3
P24
Sesssion 1	93	92	97	56%	54%	61%	3
Session 2	64	71	60	14%	24%	8%	2
Session 3	67	75	63	18%	30%	13%	4
Session 4	67	75	64	18%	30%	14%	2
Session 5	66	63	68	17%	13%	20%	2
Session 6	71	79	62	24%	36%	11%	2
Session 7	65	71	64	16%	24%	14%	2
Session 8	68	75	68	20%	30%	20%	2
Session 9	67	72	66	19%	26%	17%	2
Session 10							3
Session 11	68	75	63	20%	30%	13%	2
Session 12	68	73	68	20%	27%	20%	2
Session 13	71	76	68	24%	31%	20%	2
Session 14	69	74	63	21%	29%	13%	2
Session 15	66	70	61	17%	23%	10%	2
Session 16	68	71	66	20%	24%	17%	3
P25
Sesssion 1	82	83	83	28%	30%	30%	2
Session 2	83	84	84	30%	32%	32%	3
Session 3	87	85	89	37%	33%	40%	2
Session 4	91	93	91	44%	47%	44%	3
Session 5	84	88	75	32%	39%	16%	2
Session 6	90	92	89	42%	46%	40%	3
Session 7	89	89	91	40%	40%	44%	3
Session 8	85	85	86	33%	33%	35%	3
Session 9	86	88	82	355%	39%	28%	2
Session 10	84	85	87	32%	33%	37%	2
Session 11	88	89	89	39%	40%	40%	2
Session 12	98	101	100	56%	61%	60%	4
Session 13	95	98	97	51%	56%	54%	2
Session 14	89	92	89	46%	46%	40%	2
Session 15	91	93	91	47%	47%	44%	3
Session 16	92	93	94	47%	47%	49%	4
P26
Sesssion 1	76	78	74	20%	24%	16%	3
Session 2	81	85	76	30%	38%	20%	2
Session 3	76	81	73	20%	30%	14%	3
Session 4	77	79	74	22%	26%	16%	2
Session 5	82	81	83	32%	30%	34%	2
Session 6	79	76	79	26%	26%	26%	4
Session 7	81	84	79	30%	36%	26%	2
Session 8	78	82	76	24%	32%	20%	4
Session 9	79	83	77	26%	34%	22%	4
Session 10	81	86	76	30%	40%	20%	4
Session 11	79	81	76	26%	30%	20%	4
Session 12	82	84	80	32%	36%	28%	4
Session 13
Session 14
Session 15
Session 16
P27
Sesssion 1	72	72	74	15%	15%	18%	3
Session 2	71	75	70	14%	20%	12%	2
Session 3	71	75	69	14%	20%	11%	3
Session 4	67	68	67	7%	9%	7%	3
Session 5	65	67	66	4%	7%	6%	2
Session 6	67	68	66	7%	9%	6%	2
Session 7	69	72	66	11%	15%	6%	3
Session 8	69	72	68	11%	15%	9%	2
Session 9	73	78	73	17%	24%	17%	2
Session 10	76	83	70	21%	32%	12%	3
Session 11	71	76	71	14%	21%	14%	3
Session 12	71	72	72	14%	15%	15%	3
Session 13	70	72	69	12%	15%	11%	3
Session 14	69	76	67	21%	21%	7%	3
Session 15	73	79	70	26%	26%	12%	3
Session 16	74	78	72	18%	24%	15%	3
P28
Sesssion 1	102	107	101	30%	38%	29%	5
Session 2	114	121	115	48%	58%	49%	3
Session 3	109	113	113	41%	46%	46%	2
Session 4	100	102	100	27%	30%	27%	2
Session 5	97	98	102	23%	25%	30%	3
Session 6	96	100	100	22%	27%	27%	3
Session 7	102	107	106	30%	38%	36%	3
Session 8	106	108	110	36%	39%	42%	3
Session 9	102	105	101	30%	35%	29%	2
Session 10	106	110	108	36%	42%	39%	2
Session 11	100	102	103	28%	30%	32%	2
Session 12	99	102	105	26%	30%	35%	3
Session 13	103	108	105	32%	39%	35%	2
Session 14	104	107	103	33%	38%	32%	2
Session 15	106	110	109	36%	42%	41%	3
Session 16	108	112	109	39%	45%	41%	3
P29
Sesssion 1	112	116	111	25%	31%	23%	2
Session 2	109	110	110	20%	22%	22%	3
Session 3	102	104	106	9%	12%	16%	2
Session 4	103	108	102	11%	19%	9%	4
Session 5	107	112	105	17%	17%	14%	3
Session 6	114	115	114	28%	28%	28%	3
Session 7	111	109	114	23%	23%	28%	4
Session 8	121	125	120	39%	39%	37%	3
Session 9	114	119	112	28%	28%	25%	3
Session 10	116	122	117	31%	31%	33%	4
Session 11	117	122	115	33%	33%	28%	4
Session 12	117	120	120	33%	37%	37%	4
Session 13
Session 14	118	127	117	34%	48%	33%	4
Session 15	123	128	122	42%	50%	41%	4
Session 16	120	125	115	37%	45%	305%	4
P30
Sesssion 1	83	88	82	38%	45%	37%	3
Session 2	91	93	91	42%	51%	49%	3
Session 3
Session 4
Session 5
Session 6
Session 7
Session 8
Session 9
Session 10
Session 11
Session 12
Session 13
Session 14
Session 15
Session 16
